# Supplementary material for: Tomato in the spotlight: light regulation of whole-plant physiology
Source: J Exp Bot. 2025 Jul 15;76(21):6289–310. doi: 10.1093/jxb/eraf315 (PMC12646156; doi:10.1093/jxb/eraf315)
Supplement: eraf315_Supplementary_Data [file eraf315_supplementary_data.zip]

Archive with 2 entries (2 files):
- eraf315 NEW -Supplementary data.pdf
- JXB_Supplementary_Figure_S1.docx
